# Supplementary material for: Integration and Typologies of Vulnerability to Climate Change: A Case Study from Australian Wheat Sheep Zones
Source: Sci Rep. 2016 Sep 27;6:33744. doi: 10.1038/srep33744 (PMC5037388; doi:10.1038/srep33744)
Supplement: Supplementary Information [file srep33744-s1.xls]

## Sheet: Sheet1
region	Year	barleyyld	oatsyld	wheatyld	autoby	autooy	autowy	Total_farm_area__opening_ha	Total_farm_area__closing_ha	Labour__operator_weeks	Labour__other_family_weeks	Labour__hired_excluding_manager_weeks	Labour__total_weeks	Op#_capital__livestock_$	Op#_capital__other_stocks_$	Op#_capital__plant__equipment_$	Op#_capital__land__improvements_$	Op#_capital__total_$	Cl#_capital__total_$	Average_capital__total_$	Additions__plant__equipment_$	Additions__improvements_$	Additions__land__improvements_$	Additions__total_capital_$	Wheat_area_sown_ha	Wheat_produced_t	Barley_area_sown_ha	Barley_produced_t	Oats_area_sown_ha	Oats_produced_t	Rice_area_sown_ha	Rice_produced_t	Grain_legumes_area_sown_ha	Grain_legumes_produced_t	Grain_sorghum_area_sown_ha	Grain_sorghum_produced_t	Oilseeds_area_sown_ha	Oilseeds_produced_t	Total_area_crops_planted_ha	Wheat_yield_per_hectare_sown_tha	Area_of_pasture_fertilised_ha	NPK_fertiliser_applied__pasture_kg	NPK_fertiliser_applied__crops_kg	Area_of_crops_irrigated_ha	Area_of_pasturelucerne_irrigated_ha	Sheep_flock_at_1_July_no	Sheep_flock_at_30_June_no	Sheep__lambs_shorn_no	Wool_produced_kg
121	1981	0.677885	0.090196	0.600199	0.741851	-0.332142	0.828933	1660.9	1696.4	48	52	25	134	73912	0	72612	315170	461695	526212	493954	10398	997	4433	15828	200.6	120.4	20.8	14.1	25.5	2.3	0	0	0	0	34.4	36.1	15.4	11.4	307.8	0.6	0	339	5856	0	0	1232	1229	1312	5884
121	1982	1.52244	0.477387	1.5349	2.0082	0.350249	1.87354	1595.7	1581.6	45	37	28	116	61620	5964	61490	396979	526053	606051	566052	12966	2795	9974	25734	242.1	371.6	31.2	47.5	39.8	19	0	0	0	0	28.3	60.6	22.7	24.3	386.6	1.53	0	2480	8932	0	0	1184	1310	1351	6534
121	1983	0.150538	0.047619	0.857741	0.06223	-0.120028	0.242564	1898.3	1864.7	47	38	30	119	64859	13152	65134	507681	650827	653047	651937	9122	1829	22437	33388	191.2	164	9.3	1.4	23.1	1.1	0	0	0	0	33.2	37.1	13.4	11.4	290.7	0.86	11.3	1048	5665	0	0	1628	1476	1543	7049
121	1984	2.34703	0.374372	1.90063	1.1283	-0.358251	1.14298	2419.8	2410.7	47	37	29	115	62698	12404	69332	498373	642807	750304	696555	12593	2034	5467	20094	254.6	483.9	21.9	51.4	39.8	14.9	0	0	0	0	23.5	62.3	7.4	9.2	355.6	1.9	2	202	4667	7.3	0.5	1511	1588	1661	8399
121	1985	1.73913	0.158895	1.55401	2.08678	0.093784	1.78695	2073	2033.8	50	37	34	126	70050	19605	90231	579870	759756	781053	770404	18435	7200	0	25635	222.2	345.3	23	40	57.9	9.2	0	0	0	0	35	61.8	51.7	61	405.2	1.55	25.4	1444	10514	15.6	0	1280	1687	1423	7111
121	1986	0.639423	0.176812	1.44005	1.15776	-0.360379	1.05053	2073.8	2180.6	48	43	18	113	84238	10810	73313	595343	763703	728013	745858	7670	1689	22453	31812	255.2	367.5	20.8	13.3	34.5	6.1	0	0	0	0	15.6	37.2	42.9	32.8	379.7	1.44	2.9	153	5245	10.9	1.5	1537	1727	1898	8658
121	1987	1.25806	0.307167	1.0914	-0.174659	-1.03954	0.13564	2321.9	2321.9	48	42	22	115	85125	16078	80225	620044	801472	787754	794613	7800	724	0	8524	239.6	261.5	27.9	35.1	29.3	9	0	0	3.5	4.4	37.1	63.8	19.3	14.5	375.6	1.09	64.6	2352	3630	10.7	2.9	1676	1812	1858	8643
121	1988	2.11679	0.211594	1.01699	1.64332	-0.58558	1.46221	2178.4	2174.6	49	38	17	108	87371	11006	70261	532583	701221	833076	767148	11241	719	0	11961	194.2	197.5	27.4	58	34.5	7.3	0	0	6.1	5.5	39.7	94.3	11.6	13	339.5	1.02	52.1	4506	6526	11.5	0.6	1417	1710	1728	8083
121	1989	1.90187	0.431072	1.76249	0.015925	-1.32557	-0.00619	1772.7	1810.8	49	41	18	111	117433	14960	84983	733797	951173	1101555	1026364	20312	1723	6403	27175	196.2	345.8	21.4	40.7	45.7	19.7	0	0	2.4	2.9	33.4	68.3	11.6	8.1	349.6	1.76	26	2665	7797	16.1	0.9	1654	1949	1862	8381
121	1990	1.83196	0.329457	1.41173	-0.328279	-2.33243	-0.150137	1747	1762.3	47	49	15	113	128131	20403	92927	839473	1080934	1072809	1076872	27157	2541	17724	45314	175.6	247.9	36.3	66.5	25.8	8.5	0	0	2.8	2.3	31	89.9	4.1	4.4	282.4	1.41	49.9	7265	5489	2.2	0.9	1892	2018	2071	9444
121	1991	2.17606	0.597222	2.01301	0.270328	-2.57936	0.181717	2015.8	2010.2	48	49	19	118	120599	12523	102361	868685	1104167	974128	1039148	13129	1159	7912	21715	161.4	324.9	28.4	61.8	21.6	12.9	0	0	7.8	11.6	15.6	34.3	12	15.8	275.4	2.01	48.9	4357	9304	5.9	7.8	2221	2198	2276	9940
121	1992	1.03131	0.283333	0.924588	-1.11861	-3.94827	-1.13639	2020.2	2081.1	47	52	24	124	105761	14291	104777	865515	1090343	1069219	1079782	11629	3482	14533	28575	127.3	117.7	51.1	52.7	30	8.5	0	0	15.5	7.7	32.4	80.7	20.7	18.3	313.3	0.93	25.6	2085	13368	16.1	11.3	2093	1908	2091	8828
121	1993	1.67231	0.241636	1.81715	-3.31821	-6.21734	-2.87782	2020.7	2038.9	42	45	19	110	113977	13868	102598	868289	1098732	1101940	1100337	19314	8381	13687	37694	141.1	256.4	65	108.7	26.9	6.5	0	0	13.8	12.8	39.7	66	15.4	15.6	338	1.82	35.6	4029	12841	11.6	6.6	1765	1626	1710	7405
121	1994	2.67552	0.948052	2.90119	-2.7319	-7.86494	-2.67279	1832.2	1820.4	45	38	19	105	116233	11445	80794	946531	1155004	1195750	1175377	25572	2446	5746	32102	151.8	440.4	52.7	141	23.1	21.9	0	0	8.1	8	33.6	61.1	9	9.2	318	2.9	78.1	11278	11971	4.5	4.5	1805	1737	1763	7970
121	1995	0.268072	0.1	0.37247	-5.84682	-11.3842	-5.62433	1762.3	1726.6	43	35	24	106	145121	27702	82691	1091936	1347450	1305570	1326510	10092	4880	8277	23117	98.8	36.8	33.2	8.9	17	1.7	0	0	5.1	1.8	36.9	76	22.4	12.3	261.8	0.37	49.9	4586	9259	2.3	3.1	1728	1358	1430	6087
121	1996	1.93812	0.55	1.95601	-9.32397	-16.6555	-8.64016	1793.7	1804.1	44	44	29	121	161941	41424	92813	1113440	1409618	1451384	1430501	27568	3853	14562	43588	202.3	395.7	40.4	78.3	26	14.3	0	0	4.2	1.5	46.4	156.6	15.8	11.8	380.2	1.96	70.2	6119	28628	5.6	4.5	1645	1584	1688	7534
121	1997	2.66596	0.622807	2.58944	-11.9921	-22.626	-11.3986	1884.1	1916.4	42	34	23	102	127669	20689	102286	1152997	1403641	1429921	1416781	28618	8519	16357	51207	272.8	706.4	47.3	126.1	11.4	7.1	0	0	9.4	12.2	26.7	101.9	10.6	12.1	405.2	2.59	68.1	5419	24649	15.9	4.5	1357	1419	1443	6558
121	1998	2.18957	0.307692	2.07404	-18.0717	-31.9148	-17.2528	2085.6	2084.2	41	32	32	107	148279	29310	103186	1210276	1491051	1535677	1513364	65732	2245	0	66285	208	431.4	42.2	92.4	15.6	4.8	0	0	8.4	8.7	31.2	89	2.4	4.1	325.9	2.07	24.3	3633	29149	13.5	17.5	1262	1285	1367	6227
121	1999	1.16719	0.56044	1.97079	-27.3615	-45.6304	-25.6952	2038.9	1873.6	46	45	26	119	107882	30644	142325	1346383	1627234	1577469	1602352	33528	3503	2717	32019	263.6	519.5	63.4	74	27.3	15.3	0	0	18.5	19.6	40.4	148	24.8	40.5	464.5	1.97	19.4	2257	39985	19.2	9.4	1377	1344	1475	7090
122	1981	0.767045	0.341151	0.836538	0.396769	0.189896	0.410674	883.4	912.5	49	43	14	111	59338	0	48428	308935	416701	488998	452850	11251	2805	11169	25226	156	130.5	17.6	13.5	46.9	16	0	0	0	0	1.7	0.9	0.2	0.1	233.1	0.84	0	4939	15659	0	0	1565	1467	1718	7297
122	1982	1.9084	1.17215	1.68613	2.03522	1.42153	2.033	981.9	1006.6	49	56	14	119	44927	6475	48564	332729	432694	509975	471335	17185	2049	10426	29660	173	291.7	13.1	25	51.7	60.6	0	0	0	0	2.9	5.9	1.3	1.1	266.5	1.69	0	7736	16647	0	0	1361	1521	1560	7029
122	1983	0.318182	0.09777	0.343467	0.857238	0.049264	0.919572	1164.8	1187.2	49	58	14	123	53213	17634	73184	425411	569443	582287	575865	5659	846	14443	20949	187.5	64.4	11	3.5	58.3	5.7	0	0	0	0	2.7	5	0.5	0.1	269	0.34	17.7	1579	16094	0	0	1623	1699	1675	7834
122	1984	1.79688	1.40644	2.42281	2.02594	1.17697	2.36128	1056	1097.6	51	51	19	123	49889	4963	63840	431465	550156	667681	608919	17097	2275	8965	28337	203.4	492.8	19.2	34.5	99.4	139.8	0	0	0	0	3.3	16.3	5	3.7	374.9	2.42	6.2	622	17212	0	1.6	1633	1679	1749	8002
122	1985	0.883333	1.00939	1.6	0.881095	0.694334	1.51672	1082.9	1086.1	51	37	15	105	60556	24154	76561	514750	676021	672953	674487	13102	1605	7257	21964	186.5	298.4	24	21.2	21.3	21.5	0	0	0	0	7.9	18.5	8.1	4.1	269.7	1.6	29.3	3606	13271	0.8	4.4	1822	2049	2005	9643
122	1986	1.53	1.11628	1.9282	0.656064	0.17507	0.551656	1046.2	1055.8	50	52	14	119	60708	14550	73868	534306	683431	655319	669375	8699	1453	10360	20511	192.2	370.6	20	30.6	43	48	0	0	0	0	3.4	2.9	7.3	7	295.4	1.93	25.4	2579	13720	2.2	15.8	1774	1955	2000	8873
122	1987	1.3	0.92976	1.5362	2.2017	1.14857	2.0351	1225.3	1225.3	46	54	11	118	55687	12902	62990	483709	615288	570598	592943	3334	800	23031	27166	169.9	261	24	31.2	54.1	50.3	0	0	3.6	2	0.9	1.2	3.9	5.7	270	1.54	60	6154	11540	4.2	6.8	1946	2064	1932	8480
122	1988	1.73632	1.01779	1.81697	1.16664	0.254882	1.48379	1137.6	1148.1	46	52	8	110	65365	15440	53955	392540	527300	611364	569332	15065	1416	12503	28984	127.3	231.3	20.1	34.9	56.2	57.2	0	0	6.5	6	0.8	2	2.7	3.1	233.5	1.82	72.3	8459	10504	6	5	1758	1961	1884	8679
122	1989	2.14583	1.32707	2.36463	1.03601	0.488611	1.37702	1251.3	1268.6	46	50	11	111	81669	14998	79637	623024	799327	891526	845427	22979	1215	19378	41592	127.8	302.2	24	51.5	63.9	84.8	0	0	4.7	4.1	0.1	0.5	3.6	6.8	254.8	2.37	59.2	7126	12731	13.3	10.2	1947	2170	2210	10390
122	1990	1.73809	1.01724	1.86585	0.975422	0.634602	1.23647	1118	1132.2	43	49	14	110	86699	21736	75431	638472	822338	804784	813561	21334	880	7827	25292	106.6	198.9	21	36.5	40.6	41.3	0	0	5.2	1.5	2.5	4.4	3.7	7.3	202.6	1.87	73.5	7583	10991	3.6	6.1	1979	2119	2106	9783
122	1991	1.7482	1.09449	2.03813	0.815135	-0.028376	0.598702	1071.2	1053.7	47	37	11	99	72616	9411	68149	647588	797763	663645	730704	5450	1300	3765	10395	104.9	213.8	13.9	24.3	38.1	41.7	0	0	2.7	2.9	1.7	3.1	7.7	12.3	187.3	2.04	45.1	4634	9959	1.8	6.5	2022	1934	2157	10288
122	1992	1.69347	1.0597	1.67541	1.82793	0.644785	1.77568	1074.1	1060.9	46	37	13	98	66653	7432	64015	596730	734830	701341	718086	10113	3141	5893	18776	80.1	134.2	19.9	33.7	46.9	49.7	0	0	5.1	3.4	2.4	6.6	7.3	9.1	179.1	1.68	30.1	2110	10173	0.5	11.5	2170	2063	2187	9734
122	1993	2.37186	1.21769	2.39822	0.713877	0.101532	1.20431	1014.8	1017.8	44	26	14	87	71338	10009	57809	601703	740859	743747	742303	9329	2502	2477	13921	101.2	242.7	19.9	47.2	44.1	53.7	0	0	7	10.8	3.1	13	4.1	9.1	205.7	2.4	45.3	4833	10242	20	9.8	2000	1881	1997	8955
122	1994	2.31618	1.16208	2.87429	0.254816	-0.082949	0.463158	1058.3	1064.9	45	27	12	88	78331	13614	55000	618981	765926	796646	781286	17076	1138	9011	25317	105.8	304.1	27.2	63	32.7	38	0	0	8.6	11	1.3	4.8	12.3	23.1	216.2	2.87	54.9	7421	13785	3.1	7.9	1974	1827	1933	8038
122	1995	0.328502	0.101648	0.32816	0.962641	0.311655	0.880001	1180.3	1184.3	50	28	10	89	88536	19046	62613	662498	832693	822260	827477	9045	754	19253	28496	90.2	29.6	20.7	6.8	36.4	3.7	0	0	8.3	0.2	4.4	5.9	11.6	2.2	201.7	0.33	47.1	5864	12820	1.5	6.6	2061	1752	1984	8706
122	1996	1.77713	1.35669	1.60463	0.76308	-0.254029	0.663595	1208.9	1203.4	49	35	10	95	87155	11564	67594	697457	863770	870089	866930	21891	2012	6340	29699	133.8	214.7	34.1	60.6	47.1	63.9	0	0	6.6	9.8	0.1	0.4	12.5	17.8	260.2	1.6	31.4	3392	17334	2.2	1.7	1849	1792	1873	8824
122	1997	2.28856	1.35374	2.87033	0.87105	0.015085	1.07456	1219.3	1220.6	46	33	16	98	90999	21236	65770	722892	900896	919175	910036	18017	1226	10909	24607	158.1	453.8	40.2	92	29.4	39.8	0	0	6.9	9.3	2.2	10.2	14.5	27.2	276.3	2.87	56.6	5586	24663	7.3	7.8	1655	1720	1832	7484
122	1998	2.424	1.01474	1.80627	0.081711	-0.182885	0.536987	1161.7	1196.7	43	35	23	104	102073	20288	105074	1095513	1322947	1355104	1339026	32314	1404	12613	36261	172.4	311.4	37.5	90.9	40.7	41.3	0	0	17.6	10.2	3.5	13.7	34	49	322.4	1.81	72.6	9017	36050	15.6	8.2	1874	1831	2005	7616
122	1999	2.1722	1.26238	2.64532	-0.124419	-0.497806	-0.133444	1003.7	1014.9	45	16	9	73	86119	14418	78210	682710	861458	898839	880149	20745	51102	8374	78375	142.1	375.9	33.1	71.9	40.4	51	0	0	5.5	10.8	0	0	17.1	30.2	261.8	2.65	52.4	5004	21081	1.5	2.9	1449	1512	1559	6457
123	1981	1.1	1.15805	1.79855	1.52141	1.18187	1.76178	1899.6	1892.4	51	42	17	114	67892	0	52861	347320	468073	575019	521546	16716	974	3185	20875	138	248.2	27	29.7	34.8	40.3	0	0	0	0	1.8	10	1.1	1	218.4	1.8	0	8784	17395	0	0	1846	1791	1755	8121
123	1982	1.61798	0.883234	1.89519	2.14919	1.61088	2.5945	1416.4	1389	52	35	10	99	59199	3089	48179	402457	512924	568116	540520	17847	779	0	18626	128.8	244.1	26.7	43.2	33.4	29.5	0	0	0	0	0	0	1.7	2	209.8	1.89	0	6144	17363	0	0	1658	1794	1873	7887
123	1983	0.440729	0.424242	0.880952	1.79798	1.46606	2.28271	1286.8	1475	52	33	10	95	58193	10782	68813	523065	660853	708474	684663	14440	1234	1963	17637	130.2	114.7	32.9	14.5	33	14	0	0	0	0	0	0	0	0	219.8	0.88	11.6	1678	19273	0	0	1948	1655	1846	7915
123	1984	1.9968	1.66277	2.36189	1.72679	1.49033	2.04288	1258.3	1262.9	46	25	13	85	47847	5757	56016	532596	642216	755187	698701	15451	1177	5909	22537	145.9	344.6	31.2	62.3	51.3	85.3	0	0	0	0	0	0	1	2.2	258.6	2.36	20.5	2242	17228	1.6	29.8	1700	1891	1887	8854
123	1985	1.70876	1.02713	1.94424	1.62948	1.29184	2.10982	1314.4	1245.4	45	27	13	87	64582	14725	77410	708185	864903	870431	867667	14413	886	15416	30715	165	320.8	38.8	66.3	25.8	26.5	0	0	0	0	0	0	1.7	1.9	260.5	1.94	60.4	6340	17856	3.4	36.7	2003	2366	2470	11333
123	1986	1.62406	1.5044	2.10403	1.86946	1.40458	2.26529	1689	1689.7	47	33	18	100	80105	17005	80245	830951	1008306	939765	974036	9196	3036	43213	55445	153.8	323.6	26.6	43.2	34.1	51.3	0	0	0	0	2.3	2.7	3.5	2.8	249.6	2.1	76.8	6471	17247	0.8	11	2504	2425	2836	12034
123	1987	1.69266	0.994231	2.04997	1.68674	1.28336	2.07207	1651.4	1657.8	47	41	12	103	67733	19120	83628	617192	787672	779271	783472	6902	916	4444	12262	146.1	299.5	21.8	36.9	52	51.7	0.9	0	8.2	8.7	0.9	4.1	2.6	3.3	258.5	2.05	69.5	7079	14722	5.1	23.8	2397	2626	2664	11989
123	1988	1.74007	1.23055	2.18192	1.80406	1.33558	2.14113	1008	984.3	47	40	9	99	73529	14759	71104	534683	694074	746899	720487	10326	2360	3736	16422	94	205.1	27.7	48.2	34.7	42.7	3.3	23.2	7.8	9.8	0.4	0.8	3.6	6.5	195.4	2.18	136.2	15458	13457	10.6	39.6	2128	2178	2259	9397
123	1989	1.49167	1.21311	1.92893	1.71915	1.30332	2.13189	1134.7	1171.9	48	44	10	107	87746	4620	83699	755540	931605	1047611	989608	15489	2156	28558	44673	78.8	152	24	35.8	30.5	37	13.9	104.5	10.8	14	0.7	4.1	4	4.5	187.1	1.93	107.9	10730	14701	24.7	42.7	2215	2341	2367	10137
123	1990	1.76263	1.5444	2.03338	1.79348	1.4013	2.17621	1211.2	1221.7	46	41	11	101	99430	10446	90021	858182	1058078	1036603	1047341	13752	962	7684	20935	74.9	152.3	19.8	34.9	25.9	40	15.4	126.3	8.2	12.3	1.3	4.5	1.5	2.4	188.3	2.03	86.2	9266	15057	20.1	55.9	2351	2529	2533	12793
123	1991	1.85185	1.3657	2.21813	1.70095	1.33764	2.10144	1268.7	1272.9	49	41	15	107	84755	9002	93808	870095	1057660	883997	970829	7120	2378	2816	12142	70.6	156.6	24.3	45	30.9	42.2	14	126.1	12.3	15.7	1	2.8	8.2	15	198.2	2.22	74.2	7972	15750	23.2	66.6	2377	2274	2537	11749
123	1992	1.80943	1.82682	2.13087	1.76819	1.38282	2.15615	1481.9	1478.9	49	44	14	108	59170	6596	89917	776273	931955	935542	933749	16337	1376	4084	20210	59.6	127	48.8	88.3	35.8	65.4	17.6	157	16.7	16.7	1.4	4.4	12.5	20	245.5	2.13	77.5	8532	19942	33.6	54.3	2387	2199	2397	10483
123	1993	2.41241	2.2819	3.17253	1.74126	1.3572	2.15595	1622.3	1640.5	48	36	15	100	65819	12358	87204	819648	985028	982237	983633	19699	1336	12325	32643	85.2	270.3	27.4	66.1	33.7	76.9	16.4	136.3	17	30.3	2.8	15.6	19.1	23.9	229.1	3.17	67.6	6403	24147	51.9	63.8	2215	2082	2327	11139
123	1994	2.69216	2.05439	2.95377	1.7814	1.37488	2.15978	1527.8	1470.6	49	35	15	101	79555	17129	92326	825566	1014576	1033803	1024190	21098	1811	13127	34351	82.2	242.8	53.6	144.3	23.9	49.1	19.9	167	12.5	26.2	1.8	3.1	21.8	39.3	243.2	2.95	106.5	11977	25838	87.6	93.1	2196	2100	2387	11107
123	1995	0.748201	0.827027	0.897541	1.73566	1.3405	2.13031	1251.2	1249	47	32	15	95	91151	21936	81321	842339	1036747	1049405	1043077	26070	966	21770	44912	73.2	65.7	13.9	10.4	18.5	15.3	23.1	183.6	13.2	6.4	1.3	5.8	21.6	17.5	196.8	0.9	63	7998	31039	49.6	62.4	2079	1682	2062	9279
123	1996	1.83374	1.95074	2.85681	1.77663	1.36894	2.16608	1646.4	1637	45	35	16	101	96968	12600	107485	991265	1208319	1234239	1221279	27967	3589	4777	33679	86.6	247.4	40.9	75	40.6	79.2	24.3	174.2	11.5	20.2	0.2	1	21.8	38.1	261.7	2.86	64.9	8354	31877	54.9	88.1	1789	1822	1936	8894
123	1997	2.02941	1.66871	3.26191	1.74342	1.34851	2.13972	1603.8	1588.7	44	38	14	99	112397	14957	75227	902226	1104807	1101596	1103202	13809	2396	8954	22405	63	205.5	17	34.5	16.3	27.2	21.6	186.8	6.1	11.1	0.1	0.3	14.7	27.4	165.5	3.26	105.5	16091	22295	46.4	57.9	1960	2028	2042	9905
123	1998	1.71622	1.36747	2.35794	1.75884	1.36329	2.14491	1294.9	1310.4	49	34	14	99	102458	11347	94692	1046481	1254978	1308700	1281839	29852	4492	29053	57154	89.4	210.8	37	63.5	16.6	22.7	23.9	224.5	6.1	8	1.1	6.3	20.2	29.8	228.4	2.36	66.7	10095	34399	58.6	95.6	1736	1640	1781	7855
123	1999	2.28117	2.10887	2.86152	1.74402	1.35121	2.1425	1924.3	1952.3	45	38	22	107	126345	13217	102670	1350902	1593135	1648173	1620654	28155	2378	26996	52992	81.6	233.5	40.9	93.3	24.8	52.3	24.7	227.6	9.9	16.6	1.6	2.5	23.4	39.8	255.3	2.86	68.4	8508	33441	57.4	101.1	2241	2232	2572	12237
221	1981	1.28833	0.865672	1.57779	0.569861	0.525437	1.75186	1069.2	1092	51	48	4	106	24349	0	60895	342101	427344	465657	446501	20418	1166	7227	28811	269.3	424.9	43.7	56.3	6.7	5.8	0	0	0	0	0	0	0	0	328.5	1.58	0	831	36136	0	0	653	673	646	2771
221	1982	1.56608	1.2	1.9912	1.52371	1.52577	2.11049	1031.3	1037.3	49	37	6	102	19124	2359	63425	357056	441964	484521	463242	28226	747	5186	34159	261.5	520.7	50.7	79.4	13.5	16.2	0	0	0	0	1.3	2	0	0	347.3	1.99	0	574	36861	0	0	568	634	621	2404
221	1983	0.26511	0	0.273645	1.12123	0.874936	0.989304	1341.1	1353.2	47	45	10	105	22840	6757	101308	458535	589439	647968	618703	13702	795	2433	16931	267.5	73.2	72.8	19.3	19.5	0	0	0	0	0	1.7	1.9	0.2	0.1	383.7	0.27	12.4	3462	44986	0	0	864	521	654	2896
221	1984	1.79809	1.00637	2.68032	1.29141	0.780221	1.91906	1457.5	1457.6	51	53	10	118	16815	2927	130541	642791	793074	898170	845622	64839	10135	110	75084	307.5	824.2	167.4	301	15.7	15.8	0	0	0	0	0	0	0	0	575.4	2.68	45.2	5388	53783	0.3	5.1	685	713	824	4281
221	1985	0.888389	0.609375	1.2794	1.70217	1.02205	1.94339	1365.4	1387.6	42	52	12	113	21342	11614	92522	524133	649611	651602	650606	11641	1349	13161	26151	278.1	355.8	111.1	98.7	6.4	3.9	0	0	0	0	0	0	1.2	0.6	410.5	1.28	2.3	482	65657	16.1	43.3	693	701	718	2924
221	1986	0.741408	#NULL!	1.22406	1.44031	0.870357	1.57012	1205.3	1220.1	44	35	4	89	16814	5386	85839	487169	595208	500761	547985	3008	558	5171	8737	277.6	339.8	61.1	45.3	0	0	0	0	0	0	0	0	0.8	0.3	360.5	1.22	9.4	1582	28663	4.7	23.4	555	599	494	2322
221	1987	1.42951	1.5	2.13568	1.56777	0.907824	1.55066	1412.6	1433.7	44	39	14	103	26142	7242	95821	410642	539846	555243	547544	12313	465	13575	26354	312.5	667.4	75.9	108.5	0.4	0.6	0	0	42.3	57.7	0	0	5.4	4.1	467.2	2.14	13.4	1930	29276	4.1	16.6	992	1088	1026	4607
221	1988	0.840206	0.590164	1.68234	1.74721	1.02556	1.79713	1573.1	1573.1	46	41	9	102	36219	17877	110905	494310	659310	728110	693710	10524	924	0	11448	280.8	472.4	97	81.5	12.2	7.2	0	0	47.6	49.8	0	0	13	8	480.5	1.68	20.9	2524	40380	10.4	44	1304	1387	1427	6980
221	1989	1.4533	0.752294	1.81038	1.53536	0.979203	1.97681	1452.1	1470.4	49	55	7	113	41320	14025	132807	646223	834375	891381	862879	15317	1312	20467	37097	260	470.7	109.2	158.7	10.9	8.2	0	0	61.4	65.7	0	0	4.4	3	483.1	1.81	23.1	4238	31491	2.6	21.6	1242	1479	1171	5112
221	1990	2.10695	1.32	2.14254	1.60322	1.29069	1.71577	1015.1	1028.8	52	52	28	135	46928	12837	117159	604212	781137	727317	754227	41509	1101	12426	55036	227.3	487	90.7	191.1	2.5	3.3	0	0	71.7	73.8	0	0	10.5	9.2	412.2	2.14	10.5	3495	35791	3	35.3	1188	1108	986	4860
221	1991	1.52425	0.882979	1.55153	1.70037	1.40086	1.56262	1134	1135.7	47	41	7	107	29778	7805	102583	511400	651566	518328	584947	5375	1700	3082	10157	226.1	350.8	109.3	166.6	9.4	8.3	0	0	46.5	37.5	0	0	5.2	1.4	406.3	1.55	17.1	2397	28480	0.6	36.8	1057	961	978	4925
221	1992	1.63682	1.08333	1.50976	1.71534	1.33973	1.83555	1154.5	1168.7	40	38	4	97	19691	6050	75316	393575	494632	505448	500041	6770	96	7307	14173	194.6	293.8	140.7	230.3	15.6	16.9	0	0	62.5	62.9	0	0	1.9	0.6	437.5	1.51	18.2	1516	31171	0.4	47.1	949	894	965	4491
221	1993	2.21877	1.43809	2.62536	1.84441	1.34407	1.84218	1124.6	1139.4	48	35	5	93	29549	17747	66178	455626	569099	568795	568947	12297	924	7112	19079	173.5	455.5	135.3	300.2	10.5	15.1	0	0	87.1	101.5	0	0	4.5	2.2	452.4	2.63	28.7	2682	31314	1.1	80.8	1147	1036	1123	5125
221	1994	2.2184	0.666667	2.87645	1.94037	1.37409	1.67027	1140.2	1180	43	39	4	93	28703	12930	75676	462592	579901	598027	588964	14990	1077	11681	26992	163.5	470.3	215.2	477.4	13.2	8.8	0	0	76.9	78.6	0	0	0.9	0.6	512.6	2.88	15.4	1338	34331	1	42.4	891	798	775	3653
221	1995	0.525811	0.407767	0.74578	1.97555	1.28982	1.60344	1204.5	1214.2	47	42	3	95	39003	22854	74147	525749	661753	635547	648650	7472	1148	5298	13661	195.5	145.8	135.6	71.3	10.3	4.2	0	0	83.3	8	0.4	1	9	3.7	452.8	0.75	27.2	3622	33305	3.1	65.9	1074	911	1021	4269
221	1996	2.32819	2.16505	2.46771	2.06921	1.27948	1.7762	1289.8	1293.8	49	40	16	109	29771	13190	99867	624006	766834	824868	795851	29392	2229	1948	27633	236.9	584.6	168.5	392.3	30.9	66.9	0	0	164.8	219.8	1.3	7.5	21.6	21.9	694.7	2.47	38.3	8784	42439	5.1	77	523	633	548	2476
221	1997	1.89488	0.514286	1.82221	2.07139	1.26601	1.8232	1262.9	1267.8	48	55	7	114	48934	26271	95967	716179	887351	885994	886673	44327	3415	7876	46675	263.8	480.7	185.5	351.5	14	7.2	1.7	17.6	88.9	64.1	2.7	13.7	8.9	9.9	631.4	1.82	38.5	5681	43091	12.5	80	1030	949	1126	4320
221	1998	1.34058	0.172269	1.14398	2.04092	1.36654	1.69034	1476.1	1509.4	45	40	9	99	50294	33216	98793	716757	899060	913898	906479	22176	1388	17457	40701	241	275.7	147.1	197.2	23.8	4.1	0	0	70.7	26.1	0	0	7.9	3.1	536.8	1.14	36.6	5380	48156	3.2	47.6	1164	1031	1110	4756
221	1999	1.01655	0.583333	1.13826	2.04625	1.48266	1.66821	1353.4	1361.1	43	48	10	103	39783	20316	108633	673455	842187	821620	831904	7137	570	13959	21345	239.4	272.5	139	141.3	10.8	6.3	0	0	58.4	23.2	0	0	21.4	10	526.5	1.14	21.7	3178	38206	5	41.1	940	809	917	4422
222	1981	1.44471	0.785185	2.15789	0.932986	0.956421	2.3815	618.1	638.5	50	74	9	137	33889	0	48228	297106	379222	432817	406019	18713	480	15800	34993	140.6	303.4	41.6	60.1	13.5	10.6	0	0	0	0	0	0	0	0	212.2	2.16	0	3469	17655	0	0	1087	1162	1191	5350
222	1982	1.98271	1.05172	2.23988	2.12668	1.15773	2.16514	525.8	557.1	52	42	12	106	27118	3871	41777	342106	414873	477546	446209	11537	645	38656	50837	96.3	215.7	34.7	68.8	11.6	12.2	0	0	0	0	0	0	0	0	165	2.24	0	6423	16579	0	0	1021	1039	1034	4154
222	1983	0.016667	0.053571	0.255435	1.6393	0.767369	1.3815	591	594.5	52	33	5	90	19743	2134	55295	391403	468575	536055	502315	3348	283	2962	6593	128.8	32.9	18	0.3	11.2	0.6	0	0	0	0	0	0	0	0	170.8	0.26	20.8	3181	15671	0	0	898	752	813	3261
222	1984	2.51071	1.65152	2.58134	1.87821	1.39033	2.29702	521.8	521.8	51	32	11	98	17630	1166	36304	477481	532581	611400	571990	26728	536	0	27264	158.6	409.4	28	70.3	13.2	21.8	0	0	0	0	0	0	0	0	249.1	2.58	32.2	4210	14923	0	1.5	795	1072	1010	4459
222	1985	2.25275	0.631944	2.51353	1.88771	0.969598	2.39105	572.9	573.1	39	36	18	104	28388	3313	54460	545101	631262	651601	641431	23398	2004	391	25793	129.3	325	27.3	61.5	14.4	9.1	0	0	0	0	0	0	0	0	206.6	2.51	129.6	9566	18557	0	0.9	1184	1162	1246	5250
222	1986	1.17754	1.33155	2.30713	1.60752	1.15486	2.17931	654	638.3	44	31	17	104	30685	14466	83832	686390	815374	653279	734326	6566	1032	0	7599	136.1	314	27.6	32.5	18.7	24.9	0	0	0	0	0	0	5.7	3.1	245.1	2.31	118.6	10146	28622	0	2	1128	1280	1243	4894
222	1987	1.69663	1.39098	2.48713	1.70337	1.32134	2.12596	554.3	596.3	38	45	19	108	28004	8071	65053	380732	481859	535724	508792	17512	1447	29605	48565	104.9	260.9	17.8	30.2	13.3	18.5	0	0	53.6	109.3	0	0	0	0	219.8	2.49	66.2	4681	13729	0	1.3	1116	1303	1176	5391
222	1988	1.55366	1.31073	2.18242	2.2344	1.44248	2.3433	599.6	614.5	43	43	11	99	32690	6337	56520	399416	494964	552965	523964	8927	1769	18073	28768	89.9	196.2	41	63.7	17.7	23.2	0	0	53.4	62.7	0	0	3	1.8	222.4	2.18	63.2	7053	13288	0	0.8	1171	1276	1150	6185
222	1989	1.18329	0.593496	2.39448	1.92008	1.29063	2.51848	597.6	602.2	45	47	3	100	42424	5721	69454	503343	620942	714388	667666	10856	619	7890	19366	72.5	173.6	37.1	43.9	12.3	7.3	0	0	47.3	76.3	0	0	2.9	2.2	192.6	2.4	114.5	10772	21342	0	1.2	1275	1310	1319	7111
222	1990	2.43069	2	2.37576	2.10764	1.22204	2.17154	643.8	657.5	45	52	1	104	54452	9813	64815	587130	716210	634142	675177	13415	947	8519	22881	82.5	196	40.4	98.2	19.1	38.2	0	0	64.2	62.4	0	0	4.5	1.2	229.2	2.38	126.2	9870	12661	0	0.6	1383	1411	1457	7049
222	1991	1.20625	1.29189	2.04112	2.19818	1.24703	2.01867	691.1	699.5	48	51	4	108	29521	4483	68320	570758	673082	559799	616440	8589	1607	5615	15811	99.7	203.5	48	57.9	18.5	23.9	0	0	58.8	47.3	0	0	1.6	0.4	233.3	2.04	46.4	5140	16529	0.1	1.8	1297	1234	1438	6514
222	1992	1.95918	1.69143	2.48319	2.33627	1.28842	2.22661	731.9	752.2	50	42	3	100	18687	13511	71978	555137	659313	691383	675348	5087	775	14525	20387	71.4	177.3	63.7	124.8	17.5	29.6	0	0	82	119.5	0	0	13	9.6	258.1	2.48	52.3	3594	16521	0	1.3	1284	1270	1363	5886
222	1993	2.51794	1.51172	3.013	2.24353	1.12375	2.26518	798.6	794.2	48	43	4	100	30928	11172	69817	551727	663645	637097	650371	12921	750	18199	31633	84.6	254.9	44.6	112.3	25.6	38.7	0	0	70.3	108.8	0	0	7.6	7.4	252.2	3.01	57.6	3280	16251	0	0.2	1771	1771	1902	8796
222	1994	2.92553	2.03333	3.04276	2.25735	1.13008	2.11337	844.4	868.2	49	36	8	97	29496	14110	91746	596224	731576	740784	736180	15477	1143	13161	29657	102.9	313.1	94	275	18	36.6	0	0	94.3	127	0	0	18.2	20.3	361.1	3.04	47.2	3599	28127	0	0.6	1416	1316	1450	6444
222	1995	0.781356	1.50331	1.31904	2.1326	1.2022	2.06889	853.1	856.5	47	35	3	86	37220	11644	74271	614455	737589	750923	744256	8617	469	3897	12596	95.6	126.1	59	46.1	15.1	22.7	0	0	127.2	22.6	0	0	42.2	18.7	353.6	1.32	73.4	5220	26995	0	1.4	1227	1186	1269	5511
222	1996	2.71691	1.9887	2.90055	2.32133	1.26625	2.25657	867.6	874	48	37	6	93	41129	10270	86304	662478	800181	843790	821986	24840	1659	17268	42275	108.6	315	81.6	221.7	17.7	35.2	0	0	85.7	160.2	0	0	36.4	50.8	358.3	2.9	75.6	6359	30377	0	2.6	1138	1221	1287	5837
222	1997	2.63303	1.38961	3.03966	2.28767	1.21128	2.32173	705.2	696.9	46	31	8	87	49238	18860	61192	592640	721929	735926	728928	21758	1441	2542	25741	70.6	214.6	65.4	172.2	15.4	21.4	0	0	70.9	91.7	0	0	23.4	32.7	276.3	3.04	122	29616	29466	0.1	5.6	1093	1140	1631	6184
222	1998	1.70611	1.81773	1.93772	2.36073	1.21687	2.19297	759.8	723.5	47	33	6	88	62215	19314	75654	733825	891009	882168	886589	18151	2059	13155	33021	56.2	108.9	52.4	89.4	20.3	36.9	0	0	50	33.2	0	0	22.9	24.3	253.7	1.94	156.4	17421	24107	0.9	0.3	1723	1599	2476	8466
222	1999	1.80092	2.39161	2.03145	2.39909	1.27303	2.16116	775.2	788.5	46	39	2	93	40259	23952	88422	806374	959007	971302	965155	13711	1095	29298	43412	95.4	193.8	86.9	156.5	14.3	34.2	0	0	112.4	83.4	0	0	38.2	44.5	407.3	2.03	116.5	13552	42684	0	0.1	1172	1351	1259	6296
223	1981	1.78205	1.4086	1.78933	1.87236	1.74045	1.90389	501.4	498.5	50	57	9	121	48893	0	38204	282915	370012	394292	382152	11324	1509	8852	21686	75	134.2	15.6	27.8	18.6	26.2	0	0	0	0	0	0	2.1	1.8	128.2	1.79	0	13437	13748	0	0	1173	1140	1423	5460
223	1982	1.06944	0.982558	1.3354	1.48517	1.39776	1.83419	522.6	529.7	52	54	9	116	52467	4940	34574	363169	455150	494440	474795	10204	480	10293	20978	80.5	107.5	7.2	7.7	17.2	16.9	0	0	0	0	0	0	0.3	0.3	163.6	1.34	0	8934	14714	0	0	1143	1117	1286	5997
223	1983	0.029197	0.227273	0.347525	1.19605	1.25062	1.70085	606.5	632	52	59	4	117	38505	5449	40544	436066	520564	622326	571445	6603	263	26280	33146	101	35.1	13.7	0.4	13.2	3	0	0	0	0	0	0	2	1.3	166.5	0.35	47.8	5598	17317	0	0	1354	988	1449	5451
223	1984	1.9863	1.78916	1.95307	1.5835	1.48565	2.00192	493.5	494.2	48	38	10	97	30709	4872	37882	453146	526609	584303	555456	9173	818	556	10547	83.1	162.3	7.3	14.5	16.6	29.7	0	0	0	0	0	0	5.2	3.7	139.1	1.95	41.3	5762	10741	6.5	87.6	917	1055	990	4002
223	1985	2.6654	1.22963	2.17612	1.92972	1.42579	2.1191	616.9	622.3	51	50	10	114	43369	6473	39526	515518	604885	613992	609439	10424	1074	8125	19623	84.6	184.1	26.3	70.1	13.5	16.6	0	0	0	0	0	0	6.6	6.9	167.2	2.18	76.1	9676	16343	37.9	44.8	1125	1275	1213	5068
223	1986	1.55869	0.895161	1.43628	1.77703	1.38614	1.99486	651.3	652	47	43	9	100	40956	7636	49410	517636	615639	582265	598952	12569	4408	2660	19637	113	162.3	21.3	33.2	12.4	11.1	0	0	0	0	0.1	0.5	22.8	31.5	197.5	1.44	50.4	4816	16685	33.5	48.5	1247	1307	1287	4745
223	1987	1.58974	1.88496	1.49488	1.60897	1.4879	1.87825	632.4	630.8	49	27	7	93	40248	8572	48085	445027	541931	582750	562340	7681	561	712	8954	107.5	160.7	3.9	6.2	11.3	21.3	0	0	22	16.7	0	0	6.3	7.4	200.4	1.5	53.6	11792	11528	12	47	1134	1295	1278	5174
223	1988	1.6017	1.57317	1.77154	1.63047	1.50818	1.82805	502.4	492.7	43	22	3	72	44633	12029	45022	414279	515963	561551	538757	13165	588	11988	25741	49.9	88.4	11.8	18.9	16.4	25.8	0	0	9.9	12.1	0	0	14.6	17.7	129.7	1.77	69.1	10253	10984	11.1	53.9	937	886	1001	4057
223	1989	1.62658	1.52212	1.56081	1.5842	1.41818	1.82316	495.2	576.5	44	29	5	80	53351	5282	61798	636520	756950	913778	835364	32426	415	86482	119160	59.2	92.4	15.8	25.7	11.3	17.2	0	0	6.6	9.1	0	0	6.3	5.8	131.6	1.56	37.8	7976	8580	16.5	41.3	1001	1096	1180	4521
223	1990	1.10417	1.84324	2.33766	1.51053	1.38069	1.83053	553.4	599.9	47	32	7	86	63057	6777	73743	871751	1015328	894249	954789	10979	259	8711	19919	53.9	126	14.4	15.9	18.5	34.1	0	0	12.4	8.9	0	0	3.9	2.5	155.8	2.34	62.9	9120	8677	1.4	40.2	1280	1227	1319	6557
223	1991	1.39583	1.39011	1.58933	1.59477	1.43603	1.89405	521.2	515.4	45	30	4	81	50626	2947	49624	661624	764822	652072	708447	2321	2219	3008	7488	37.5	59.6	14.4	20.1	18.2	25.3	0	0	15.3	7.8	0	0	1.8	1	111.9	1.59	33.7	5555	6255	2.2	49.7	1054	1028	1093	4881
223	1992	1.93056	1.72662	2.10246	1.70143	1.44639	1.93854	575.8	577.2	43	29	3	78	40919	3144	44914	654541	743517	730157	736837	5974	1757	2390	10122	24.4	51.3	21.6	41.7	13.9	24	0	0	22.5	25.8	0	0	5	4.6	116.5	2.1	43.1	6088	6604	2.8	50.9	1145	1048	1175	5085
223	1993	1.96667	1.71681	2.45293	1.67024	1.42454	1.90906	607.9	616.3	41	26	3	72	45317	5875	37967	641649	730808	741809	736309	5330	1118	11934	18382	39.3	96.4	15	29.5	22.6	38.8	0	0	19.2	24.8	0	0	3.7	4.6	130.3	2.46	44.3	4876	6765	1.8	54.1	1067	1041	1126	5143
223	1994	1.98039	1.74194	2.54252	1.60848	1.44147	1.87067	492.9	494	44	28	3	77	49494	5317	44805	586586	686201	690083	688142	7567	785	5163	13515	34.1	86.7	20.4	40.4	12.4	21.6	0	0	17.9	25.1	0	0	9.5	11.4	119.5	2.54	58.1	6794	9000	2.5	42.8	997	966	1053	5035
223	1995	0.638158	0.335404	0.92757	1.61175	1.4548	1.86325	591.1	581	45	31	7	85	57080	9185	49010	626885	742160	720156	731158	7394	7252	349	14868	42.8	39.7	15.2	9.7	16.1	5.4	0	0	25.1	6	0	0	12.1	10.7	129.5	0.93	60.3	7989	12555	12.1	72.6	1112	1018	1132	5045
223	1996	2.33816	1.97917	2.94245	1.61569	1.43279	1.86761	529.2	536.2	48	34	5	90	54677	5273	41066	606479	707494	737374	722434	9851	2513	4526	15537	41.7	122.7	20.7	48.4	14.4	28.5	0	0	15.1	32.5	0	0	11.8	16.1	142.8	2.94	59.3	8487	14365	5.3	64.8	1018	1047	1013	4847
223	1997	2.04128	2.79832	2.68639	1.59882	1.41917	1.87159	490	490.1	49	36	7	95	69879	10497	38692	654116	773184	790862	782023	19938	501	6186	24852	50.7	136.2	21.8	44.5	11.9	33.3	0	0	17.4	23.2	0	0	16	18.6	161.3	2.68	102.5	13794	15230	16.9	69.9	1027	1088	1081	5057
223	1998	2.5	2.05747	2.2193	1.61296	1.43317	1.88454	515.5	512.5	48	42	16	109	70423	7479	59599	684157	821660	809491	815576	14850	126	5866	15943	22.8	50.6	12.6	31.5	8.7	17.9	0	0	11.4	12.8	0	0	9.8	10.9	111.9	2.21	103.7	12299	10727	6.1	40.8	949	933	957	3880
223	1999	2.36567	2.70414	2.20882	1.64189	1.44047	1.89538	568.1	597.3	45	36	15	96	56230	12969	67701	678878	815777	819786	817782	9979	714	34161	44177	34	75.1	13.4	31.7	16.9	45.7	0	0	9.2	8.7	0	0	12.9	16.6	134.4	2.21	90.3	10966	15114	8.7	53.4	1195	1093	1158	5415
321	1981	1.03169	0.00369	0.82459	1.85072	-0.043487	1.58733	615.6	602.9	51	33	2	89	34710	0	30354	211897	276960	306276	291618	2342	1179	4529	8049	61	50.3	28.4	29.3	27.1	0.1	0	0	0	0	37	64.8	8.7	6.5	176.3	0.82	0	661	4581	0	0	192	230	200	835
321	1982	1.97106	0.131274	1.81549	1.27906	-0.331749	1.24517	751	754.3	52	36	8	100	45816	3631	44002	307359	400809	467012	433910	19156	980	5322	25458	71	128.9	31.1	61.3	25.9	3.4	0	0	0	0	38.2	109.5	2.1	3.3	182.8	1.82	0	648	21067	0	0	275	263	292	1147
321	1983	1.59922	0.034221	1.83108	1.73775	-0.459378	1.51591	1048.6	1051.6	51	39	6	97	38760	8214	57980	409523	514476	569846	542161	9684	1375	12849	23908	44.4	81.3	25.7	41.1	26.3	0.9	0	0	0	0	43.1	99.3	9.4	12.6	169.6	1.83	10.5	2101	7055	0	0	270	292	306	1139
321	1984	2.18209	0.019499	1.80529	2.04595	0.351126	1.98592	1202.7	1202.7	49	46	5	102	50369	4550	51990	508223	615131	694603	654867	23202	783	0	23985	41.6	75.1	33.5	73.1	35.9	0.7	0	0	0	0	47.3	199.6	5.5	6.6	180.1	1.81	2.3	431	6019	2.2	1.1	217	236	281	963
321	1985	1.65797	0.012552	1.87826	2.83255	0.553647	2.26191	1073.2	2218.2	52	39	7	106	55835	3628	48721	440306	548489	548822	548656	8422	777	8080	17280	34.5	64.8	69	114.4	23.9	0.3	0	0	0	0	37.1	67.9	13.4	3	207.5	1.88	8.8	24	9600	1.4	0.3	231	251	228	863
321	1986	2.86303	0.179348	2.48266	2.90883	0.805501	2.176	1927.4	1922	46	49	16	121	44940	6643	90164	385929	527676	466159	496918	8756	2240	535	11531	34.6	85.9	67.9	194.4	18.4	3.3	0	0	0	0	44.3	136	25.1	30	228.8	2.49	8.2	970	14449	9.1	4.8	313	289	300	1320
321	1987	1.56091	0.18254	1.53161	0.109014	-0.418061	0.331669	1274.7	1283.4	49	40	8	100	40182	5166	85398	443609	574355	541237	557796	7345	532	4145	12022	61.7	94.5	39.4	61.5	25.2	4.6	0	0	34.2	17.5	56.7	168.3	26	18.3	266.2	1.53	9.2	2215	15224	17	1.4	517	546	506	2232
321	1988	1.42949	0.041152	1.28691	1.31305	-0.424599	1.6766	1472.4	1465.3	48	39	9	99	55770	4308	72276	410367	542722	574503	558613	13434	1285	4034	18753	35.9	46.2	31.2	44.6	24.3	1	0	0	5.8	3.6	62.9	185.8	11.4	14	203.5	1.29	14.6	671	11529	6.8	0.5	549	592	571	2674
321	1989	1.86716	0.222973	2.09786	0.357039	0.482967	1.36141	1568.3	1577.9	49	49	7	107	68403	6120	101195	574785	750503	809886	780195	14205	3270	9370	26467	32.7	68.6	54.2	101.2	29.6	6.6	0	0	8.9	11.9	54.3	130.9	18	17.5	227.2	2.1	14.1	2880	13648	2.5	0.2	446	484	479	2499
321	1990	1.50831	0.127208	1.8041	4.12295	1.60335	3.45132	1934.7	1915.3	48	53	19	124	116506	6722	90972	856523	1070724	1084155	1077439	15176	526	16938	32639	43.9	79.2	30.1	45.4	28.3	3.6	0	0	11.8	8.1	41.9	139.4	4.7	7	206.9	1.81	18.9	2406	10188	2.6	1.3	346	378	368	1824
321	1991	2.41404	0.074866	2.31084	2.48514	1.98659	1.87518	940.7	934.6	48	41	8	100	54849	6953	81755	654502	798059	742063	770061	6244	4817	1743	12805	41.5	95.9	41.3	99.7	18.7	1.4	0	0	12	7.7	35.1	92.2	11.3	13	194.6	2.31	18.8	3033	13574	6	1.2	394	385	403	1678
321	1992	0.664921	0.00885	0.494118	-0.648874	-0.359795	-0.363604	1060.5	1058.9	47	45	8	102	56432	6385	67182	677302	807301	798719	803010	10237	2486	8299	20977	8.5	4.2	19.1	12.7	11.3	0.1	0	0	9.5	3.3	79	324.7	7.3	13.5	177.4	0.5	2.9	594	11921	7.1	2.1	402	357	368	1462
321	1993	2.5873	0.138614	2.5516	-1.09537	-0.507831	0.556805	870.5	888.6	41	36	11	91	56574	11798	67932	665812	802117	816460	809288	13496	1789	26028	40627	28.1	71.7	31.5	81.5	10.1	1.4	0	0	10.5	5.5	35	47.8	9.4	8	150.1	2.55	2.8	244	10503	0.6	1	367	338	354	1331
321	1994	1.43949	0.056604	0.787805	-1.87383	0.627783	0.707282	1235.3	1248.4	42	37	9	89	67879	1947	59272	734631	863729	865122	864426	9949	632	9170	19486	41	32.3	31.4	45.2	15.9	0.9	0	0	9.6	6	46.9	116.9	11.6	11.8	176.4	0.79	16.5	2296	10287	2.9	1.9	370	343	408	1589
321	1995	0.752381	0.034884	0.746753	5.98307	4.01653	5.50486	870.2	870.2	44	33	5	85	64854	9232	62183	909674	1045943	1049749	1047846	9249	2089	5342	16320	15.4	11.5	10.5	7.9	8.6	0.3	0	0	5.2	3.5	41.8	107.7	2.7	4.8	102.3	0.74	26.7	3454	5525	1.8	1.8	405	389	427	1613
321	1996	1.76749	0.022222	1.47771	1.94522	4.42671	1.46537	773.4	773.4	51	41	2	96	76571	6498	67771	722604	873444	859953	866699	11092	1550	9535	20219	31.4	46.4	44.3	78.3	18	0.4	0	0	7.4	3.2	30.3	104.1	2.8	2.8	166.5	1.48	5.8	169	9065	2.8	0.7	249	252	236	1012
321	1997	2.65661	0.234043	2.35165	-1.25086	0.560846	-1.01661	1658.3	798.6	48	32	6	90	74333	6559	76898	912330	1070120	1075656	1072888	25509	2011	14213	40104	45.5	107	43.1	114.5	4.7	1.1	0	0	10.9	11	34.6	124.5	4.8	7.3	168.2	2.35	1.2	148	13950	0.5	0.1	270	282	237	1018
321	1998	2.01266	0.053435	1.66013	-7.67163	-0.955804	-3.00779	680.2	776.7	48	37	8	95	63728	9387	81331	739480	893925	894012	893969	9965	2307	26764	38845	15.3	25.4	23.7	47.7	13.1	0.7	0	0	6.7	5.5	34.7	119.5	6.5	8	129.8	1.66	4.5	645	13422	15.3	19.7	309	295	256	1008
321	1999	2.2069	0.025974	3.11184	-5.52664	0.897211	0.133175	929.7	929.4	48	40	10	99	84762	4920	64788	877939	1032409	1044045	1038227	13478	821	0	12196	15.2	47.3	26.1	57.6	7.7	0.2	0	0	4.9	4.6	21.4	78.5	8.8	20.9	105.7	3.12	31	5613	8226	9.3	4.1	274	318	250	1111
322	1981	0.0625	0	0.463783	0.555184	0.024492	0.808213	3573.8	3823.4	50	42	24	118	121832	0	52687	235675	410194	476184	443189	12222	2534	13505	28262	99.4	46.1	3.2	0.2	23.6	0	0	0	0	0	95.6	165.9	29.6	19.4	272	0.46	0	80	2236	0	0	583	494	554	2327
322	1982	1.31915	0.117073	1.78993	0.880123	0.090197	1.21259	5410.3	4615.2	50	36	28	118	126676	3155	76305	326720	532855	604116	568486	19715	4576	37854	62145	139	248.8	4.7	6.2	20.5	2.4	0	0	0	0	88.8	160.3	10	5.3	293.5	1.79	0	32	3680	0	0	441	592	542	2711
322	1983	0.488372	0.041958	0.751623	1.23148	0.074479	1.24462	4789.3	4791.1	49	38	25	116	108360	5125	84004	436036	633524	738440	685982	12024	1201	5746	18972	123.2	92.6	4.3	2.1	14.3	0.6	0	0	0	0	142	77.7	9.9	5.6	319	0.75	0.2	55	4408	0	0	718	751	848	4143
322	1984	1.63129	0.055385	1.81525	1.29858	0.048784	1.48275	6473.9	6419.9	46	41	45	134	181294	3636	71605	535704	792239	921995	857117	23543	3327	706	27576	170.5	309.5	17.9	29.2	32.5	1.8	0	0	0	0	79.9	157	28.7	9.7	363.7	1.81	0	0	2233	6.2	0	652	756	715	3480
322	1985	0.888889	0.044693	1.43863	1.3253	0.083032	1.81644	5672.4	5572.6	51	38	39	137	219900	3251	89603	672517	985272	1057902	1021587	14388	5862	3729	23979	160.5	230.9	16.2	14.4	17.9	0.8	0	0	0	0	78.3	164	21.3	18.8	336.8	1.44	3.3	125	971	6.2	0	856	791	870	4095
322	1986	1.23684	0.108597	1.57004	0.740861	0.034343	1.30609	5024.4	6470.6	47	36	33	123	170444	5260	87467	576627	839799	861359	850579	16398	4089	38713	59200	174.9	274.6	11.4	14.1	22.1	2.4	0	0	0	0	108.5	125.9	18	15.1	354	1.57	0	0	804	2.8	0.7	843	816	872	3403
322	1987	0.753623	0.009324	0.755245	0.486435	0.039281	1.07785	5920.4	5897.3	49	41	26	122	186620	3365	109342	567847	867175	884531	875853	12654	1881	667	15202	143	108	6.9	5.2	42.9	0.4	0	0	4.1	2.7	103.5	98.1	16.6	9	361.6	0.76	0	0	1447	9.5	0.7	733	687	718	3296
322	1988	0.641026	0.051163	1.0675	0.481617	0.062589	0.815969	4836	4865	47	45	22	118	162683	3169	101356	579446	846655	893593	870124	14384	859	8998	24241	127.4	136	7.8	5	43	2.2	0	0	6.3	3.6	105.6	148.2	27.2	25.4	368.8	1.07	0.2	43	1831	7.5	2.7	619	761	689	3013
322	1989	1.30841	0.106173	1.8068	0.85847	0.061879	0.815331	5016.7	4643.2	48	45	22	120	188364	4820	98295	984436	1275914	1366634	1321274	24291	4711	29576	56794	158.9	287.1	10.7	14	40.5	4.3	0	0	11.9	9	71.8	117.9	25.6	25.8	391.8	1.81	0.1	7	2687	16.6	0.4	895	972	1047	4778
322	1990	0.650407	0.058651	1.37508	1.48348	0.081884	1.4201	3735.3	3694.4	50	55	15	126	166066	7741	114430	1033099	1321336	1304513	1312925	14601	1443	9639	25228	159.7	219.6	12.3	8	34.1	2	0	0	4.9	5.5	57.3	14.6	77.9	58.7	396.5	1.37	0.7	44	2221	6.1	0.4	930	1066	1168	5556
322	1991	1.81951	0.141643	1.86763	1.71455	0.0827	1.90726	5038.7	5060.1	49	49	25	127	213437	3054	98387	1056739	1371617	1265384	1318501	15748	4275	11170	30796	193.4	361.2	20.5	37.3	35.3	5	0	0	13.4	12.8	31.7	49.4	19.9	16.1	378.4	1.87	0.6	14	5007	10.3	1.1	1091	1050	1154	5765
322	1992	0.458763	0.029032	0.700644	1.28254	0.04787	1.88066	4508.6	4725.7	50	46	19	118	208203	5387	87539	999512	1300641	1314993	1307817	15507	4371	59584	78308	93.2	65.3	19.4	8.9	31	0.9	0	0	14.2	9.5	44.6	77.8	8.9	5.1	263.6	0.7	0	0	2336	3.4	0.1	1014	879	981	4523
322	1993	0.712727	0.034483	1.02562	0.555485	0.034514	1.44748	5146	6055.6	49	41	15	112	211045	4519	95232	951746	1262542	1244422	1253482	20180	5103	25415	50406	121	124.1	27.5	19.6	40.6	1.4	0	0	15.3	10.7	46.7	38	10.3	5.7	317.2	1.03	0.1	57	3375	6.8	0.6	932	697	714	3186
322	1994	0.497758	0.017007	0.983366	-0.007975	0.032807	0.685608	4780.8	5226.8	48	41	13	108	157033	5040	85785	835339	1083197	1143523	1113360	16663	2409	38149	55200	102.2	100.5	22.3	11.1	29.4	0.5	0	0	9.7	7.9	49.6	77.8	18	14.6	291	0.98	1.3	85	3898	6.8	0.7	727	602	632	2835
322	1995	0.148515	0.02	0.396419	0.177993	0.049353	0.314882	6365.8	6200.5	49	44	17	113	230939	20907	105626	1113368	1470840	1443512	1457176	27102	1790	4405	32558	78.2	31	10.1	1.5	20	0.4	0	0	5.1	1.2	81.2	110.2	31.3	25.9	273.6	0.4	4.2	235	3594	8.9	0.5	500	603	576	2771
322	1996	0.822917	0	0.535565	1.11422	0.08758	0.7823	4939.8	4970.1	49	49	10	111	221673	4910	94500	951848	1272932	1267373	1270153	18619	2254	17815	33500	119.5	64	9.6	7.9	21.2	0	0	0	6.5	3.6	121	140.3	13.2	5.6	344.7	0.54	0.2	48	2951	1.2	0.2	394	428	362	1546
322	1997	1.73611	0.060345	1.90715	2.05146	0.101544	1.71021	5952.6	5934.1	49	46	13	111	223677	6741	85889	1037288	1353594	1350278	1351936	28718	5267	0	26712	163.7	312.2	7.2	12.5	23.2	1.4	0	0	11.1	9.7	76.4	111.9	30.7	29	349.6	1.91	0.9	55	6599	12.9	0.8	620	556	642	3110
322	1998	0.902913	0.016807	1.30554	2.20565	0.079975	2.45107	17423.8	17452.2	48	48	23	122	428689	10208	96862	1510939	2046698	2090705	2068702	22687	1210	9890	27524	239.9	313.2	10.3	9.3	11.9	0.2	0	0	11	5.6	65	67.9	15.1	16	369.9	1.31	0	0	8833	11.5	0.9	885	865	914	4292
322	1999	1.35	0.090452	1.67178	1.29988	0.041517	2.31981	4781.3	4851.6	51	53	17	126	222075	7092	94387	1272404	1595958	1619436	1607697	22190	3135	33647	50338	176.1	294.4	18	24.3	19.9	1.8	0	0	10.7	7.5	62.2	157.9	25.5	29.1	332.7	1.67	0	0	11640	7.1	1.2	1042	1002	1082	4952
421	1981	0.984163	0.678571	1.0343	1.41535	0.786822	1.47962	1565.9	1586.9	49	40	20	118	44581	0	71950	379386	495916	608055	551986	27107	9258	8024	44390	262.4	271.4	221	217.5	16.8	11.4	0	0	0	0	0	0	0	0	508.9	1.03	0	9813	66445	0	0	1302	1341	1297	6413
421	1982	0.967229	0.405622	1.14854	1.15448	0.292616	1.42608	1832.8	1986.6	47	40	15	104	41180	6287	70085	420477	538028	656856	597442	25482	3926	22114	51522	326.5	375	207.5	200.7	24.9	10.1	0	0	0	0	0	0	0	0	567.2	1.15	0	9737	81255	0	0	1222	1227	1388	6909
421	1983	0.287253	0.25	0.313394	0.733615	0.024417	1.01985	1681.3	1683.2	49	50	10	112	33299	4757	74219	501108	613383	674325	643854	14788	687	1280	16755	349.4	109.5	167.1	48	8.4	2.1	0	0	0	0	0	0	0	0	535.2	0.31	95.3	3368	62258	0	0	1447	1441	1379	6872
421	1984	1.27687	1.12136	1.82929	0.88393	0.240951	1.13356	1561.5	1602.7	52	48	7	108	37898	5761	81617	556561	681837	791917	736877	29016	2803	11257	43075	420.6	769.4	177.7	226.9	20.6	23.1	0	0	0	0	0	0	0	0	648	1.83	59.1	7139	53287	0.2	0	1599	1491	1368	7705
421	1985	1.40935	0.631068	0.94446	1.02561	0.211655	1.26285	1763.1	1648.9	49	37	10	101	35716	7857	84193	677736	805502	744769	775135	28122	3593	0	31715	351.1	331.6	192.5	271.3	10.3	6.5	0	0	0	0	0	0	0	0	561.1	0.94	180.4	20647	54487	0	0	1476	1500	1464	7374
421	1986	1.05976	1.23301	1.00025	0.994282	0.287854	1.22356	1979.9	2009.6	51	46	17	116	30825	5297	146354	738692	921169	757205	839187	12042	357	2884	15283	396.6	396.7	207.5	219.9	10.3	12.7	0	0	0	0	0	0	0	0	626.6	1	59	4906	43488	0	0	1566	1502	1777	8252
421	1987	1.21729	0.397394	1.10358	1.03708	0.328145	1.26029	1544.4	1555.5	52	45	5	105	27822	5552	122837	513671	669882	574489	622186	9149	1304	4039	14492	458.6	506.1	171.2	208.4	30.7	12.2	0	0	5.5	3.7	0	0	0	0	689.6	1.1	18.9	3344	43886	0	0	1380	1470	1568	7552
421	1988	0.909955	0.37284	0.815227	1.01635	0.273575	1.25422	1638	1687.6	52	44	5	103	35823	4672	115217	434698	590410	604250	597330	8592	1628	19386	29606	458.4	373.7	199.9	181.9	40.5	15.1	0	0	8	0.3	0	0	0	0	719.4	0.82	18.1	1662	44690	0	0	1597	1527	1743	8541
421	1989	0.780184	0.233298	0.436017	0.959602	0.261153	1.192	1843.5	1838.6	52	44	4	106	31823	2813	114127	505161	653924	672080	663002	14912	3130	6685	24727	493.1	215	152.4	118.9	94.3	22	0	0	3.1	4.4	0	0	0	0	746.4	0.44	49.6	3195	36505	0	0	1518	1539	1667	8139
421	1990	1.91308	1.02354	1.40891	0.985214	0.284838	1.21477	1637	1674.9	52	50	7	111	33182	2176	89444	445360	570162	576319	573241	30154	2271	15040	47465	471.5	664.3	116.2	222.3	89.2	91.3	0	0	7.5	7.5	0	0	0	0	704.8	1.41	60.3	4610	34059	0	0	1428	1677	1646	8012
421	1991	1.28355	0.613588	1.15526	0.9948	0.27525	1.21714	2113.8	2085.7	47	39	4	93	27718	5483	133844	441597	608642	537420	573031	9819	2701	5777	17104	413.5	477.7	138.6	177.9	47.1	28.9	0	0	5	7.4	0	0	0	0	604.2	1.16	25.7	1421	35932	0	0	1760	1766	1829	8713
421	1992	1.86185	1.18565	1.58263	0.992733	0.297233	1.20944	1929.8	1948.8	47	40	6	96	14684	2493	121676	377794	516647	523381	520014	18201	965	1836	21002	400.6	634	154.9	288.4	47.4	56.2	0	0	11.7	15.7	0	0	0	0	634.6	1.58	21.6	1468	35525	0	0	1522	1660	1611	8475
421	1993	1.51096	1.00984	1.4452	1.00864	0.305406	1.22034	1904.3	1908.2	47	38	7	96	22913	7445	105519	414266	550142	542752	546447	14835	3036	11857	29728	427.9	618.4	150.5	227.4	50.8	51.3	0	0	18.4	22.3	0	0	0	0	675.4	1.45	5.6	535	42043	0	0	1629	1530	1607	8433
421	1994	1.41807	0.46063	1.38451	1.00723	0.302955	1.21652	2372	2421.7	49	42	11	102	33238	7603	106230	475809	622880	621456	622168	21616	1497	15788	38902	365.4	505.9	172.7	244.9	50.8	23.4	0	0	24.9	27.9	0	0	2.1	2	627.7	1.38	17.1	1034	38294	0	0	1771	1647	1700	8920
421	1995	0.703035	0.325142	0.714145	1.00401	0.30799	1.20898	2337.7	2367	41	39	6	88	32999	7583	92799	418526	551908	564657	558283	16265	254	5882	22400	407.2	290.8	121.9	85.7	52.9	17.2	0	0	29.1	12.9	0	0	2	0.6	622.1	0.71	73.5	5861	37845	0	0	1438	1389	1486	7536
421	1996	1.53935	1.07657	1.39129	1.01159	0.31258	1.21371	2231.4	2234.3	47	40	6	94	41632	9576	96061	433794	581063	622429	601746	36748	806	13110	45692	438.3	609.8	104.2	160.4	65.3	70.3	0	0	19.6	21.3	0	0	4	1.7	658.6	1.39	70.6	7176	41205	0	0	1286	1252	1354	7197
421	1997	1.78174	0.541823	1.44351	1.0129	0.312892	1.2115	2834.2	2893	48	41	9	102	58218	10381	109801	548888	727289	728307	727798	24610	246	16142	39373	416.9	601.8	109.5	195.1	80.1	43.4	0	0	10.7	14.1	0	0	1.2	0.9	644.3	1.44	74	7078	42788	0	0	1626	1628	1738	7939
421	1998	1.96435	1.26531	1.75263	1.01536	0.318917	1.21121	2554.7	2581.2	46	45	9	103	47680	14773	110894	681922	855269	884216	869743	45854	5735	5803	57392	456	799.2	162.7	319.6	29.4	37.2	0	0	49.3	47.7	0	0	4.4	5.5	720.8	1.75	23.2	1824	50243	0	0	1580	1430	1650	8456
421	1999	1.6168	1.37425	1.48163	1.01998	0.320819	1.21348	2648	2618.4	46	53	9	115	48695	17629	110869	709182	886376	875536	880956	41858	242	18191	59850	549.8	814.6	146.4	236.7	33.4	45.9	0	0	36.7	45.9	0	0	9.4	13.9	789.2	1.48	31.2	1779	60139	0	0	1649	1592	1707	7976
422	1981	1.25588	0.488372	1.21311	1.29356	0.570097	1.28364	1058	1082	47	30	10	91	29161	0	46514	232140	307815	374103	340959	14748	1893	15168	31809	122	148	106.3	133.5	4.3	2.1	0	0	0	0	0	0	0.3	0.2	248.3	1.21	0	6327	32035	0	0	965	1009	964	5118
422	1982	1.55365	0.37415	1.53934	1.89796	0.777541	1.68124	761.7	769.1	49	29	9	91	30357	3701	59568	327758	421385	493513	457449	20116	1538	6532	28186	114.4	176.1	110.9	172.3	14.7	5.5	0	0	0	0	0	0	0.4	0.1	268.1	1.54	0	6292	31640	0	0	922	974	889	4269
422	1983	0.897464	0.216749	0.721327	1.28833	0.494698	1.07248	1240.7	1249.4	49	29	8	92	38616	3545	57567	405010	504738	540905	522821	9924	200	1004	11128	105.5	76.1	90.7	81.4	20.3	4.4	0	0	0	0	0	0	0	0	236.3	0.72	47.5	4600	24267	0	0	1375	1068	1229	6088
422	1984	1.9858	1.53425	1.49567	1.8022	1.20846	1.51569	1466.3	1483	51	25	8	90	25500	3752	48580	388862	466693	566726	516709	13322	1075	16787	31183	138.4	207	63.4	125.9	14.6	22.4	0	0	0	0	0	0	0	0	239.5	1.5	52.2	3518	22149	0	0	1009	1198	1053	5250
422	1985	2.11874	1.18919	1.8767	1.87968	1.17267	1.62246	1223.1	1233	47	39	10	100	29993	5317	63863	541187	640361	685846	663103	14858	945	15274	31077	124.9	234.4	107.8	228.4	7.4	8.8	0	0	0	0	0	0	0	0	257.8	1.88	82.6	8156	26991	0	0	1241	1284	1250	5963
422	1986	1.74476	1.30682	1.55083	2.07832	1.23915	1.85408	1072.1	1093.1	48	34	11	97	29764	6461	75223	705802	817250	723682	770466	11014	284	5732	17030	138.7	215.1	152.8	266.6	8.8	11.5	0	0	0	0	0	0	0	0	329	1.55	97.8	8688	26307	0	0	1395	1353	1446	6646
422	1987	1.99777	0.85567	1.66847	1.86511	1.00483	1.65474	969.1	1012.9	47	38	7	96	24460	4636	83202	577400	689697	643243	666470	12623	589	10900	24112	147.8	246.6	134.5	268.7	9.7	8.3	0	0	9.9	16.7	0	0	0	0	356	1.67	68.5	5315	27740	0	0	1288	1340	1327	6102
422	1988	1.88991	1.52174	1.51475	2.00431	1.2071	1.76431	846.8	854.4	45	33	3	84	26556	6176	82948	486315	601995	663585	632790	15676	1452	14611	31740	135.6	205.4	109	206	6.9	10.5	0	0	28	40.6	0	0	0	0	298.5	1.51	33.7	3086	25124	0	0	1088	1078	1057	5346
422	1989	1.55255	0.627451	1.31693	1.94978	1.17628	1.72919	1146.9	1142.2	46	40	4	93	28847	5254	92697	627041	753840	810114	781977	16453	1021	15419	32893	138.2	182	103.7	161	15.3	9.6	0	0	30.8	26.5	0	0	0	0	308.9	1.32	67	6375	26016	0	0	1175	1193	1286	5864
422	1990	2.54117	1.15504	2.05417	2.07939	1.28304	1.86112	1002.4	1003.3	51	55	5	112	32541	2663	107278	696552	839034	842849	840942	18211	1800	19778	39773	136.6	280.6	116.6	296.3	12.9	14.9	0	0	33.9	36.7	0	0	0	0	330.5	2.05	94.6	9466	25526	0	0.1	1263	1316	1399	7546
422	1991	1.84526	1.2	1.717	2.00353	1.17782	1.80187	1015.8	1027.9	48	60	4	115	29270	4453	107090	723705	864518	700047	782282	6605	487	7264	14356	126.5	217.2	137	252.8	12	14.4	0	0	26.2	30.6	0	0	0.2	0.1	322.5	1.72	75.6	7317	25852	0	0	1524	1373	1559	7332
422	1992	2.16612	1.5914	1.92368	2.04618	1.22053	1.83807	1153.4	1130.3	46	58	5	118	19910	2363	96644	614802	733720	750065	741893	14308	188	7139	19535	128.4	247	151.7	328.6	9.3	14.8	0	0	35.8	45.7	0.1	0	1.4	0.6	360	1.92	45	3325	27970	0	0	1356	1352	1406	6721
422	1993	2.29446	1.5	2.25712	1.99444	1.18251	1.78977	918.9	891.7	45	56	3	111	20749	5710	114953	693418	834830	835319	835075	15362	536	14169	29203	133.4	301.1	138.9	318.7	7.6	11.4	0	0	45.4	46.3	0.6	0	0.6	0.4	350.4	2.26	55	5597	26724	0	0	1225	1141	1248	6970
422	1994	2.66687	1.61446	2.65863	2.04431	1.23836	1.83614	1016.4	1031.5	46	37	5	92	25813	8648	117193	755186	906840	929089	917965	22313	584	16410	38493	136.8	363.7	166.6	444.3	8.3	13.4	0	0	59.7	82.8	0	0	4.7	4	389.2	2.66	47.1	3885	30996	0	0.1	1206	1155	1180	6215
422	1995	1.70174	1.36508	1.63905	2.01717	1.20444	1.81529	1075.6	1114.5	42	28	4	78	29940	10024	91883	730849	862697	880547	871622	23411	1426	12516	37258	135.2	221.6	109.3	186	6.3	8.6	0	0	53.4	42.3	0	0	3.6	3.3	332.1	1.64	34.9	2947	29444	0	0.1	1186	1120	1093	5137
422	1996	2.68884	1.45614	2.5289	2.04077	1.22306	1.83716	1100.2	1164.6	45	31	5	89	36646	7356	91239	749542	884783	960775	922779	31231	1622	18266	50377	138.4	350	130.8	351.7	5.7	8.3	0	0	41.6	64.9	0	0	4.9	11.1	364	2.53	37.3	3656	37374	0	0.2	1192	1164	1194	6530
422	1997	1.9528	1.02532	2.04772	2.01376	1.19665	1.81212	1112.8	1124.1	45	31	8	95	40641	12373	108724	728097	889835	905833	897834	27465	3478	17427	47684	138.3	283.2	135.6	264.8	7.9	8.1	0	0	29	44.8	0	0	4.4	6.9	346.9	2.05	31.9	2935	34950	0	0.5	1046	1043	1032	4959
422	1998	1.98279	1.32927	2.23142	2.03131	1.21792	1.82692	1262.3	1284.8	46	45	11	108	42403	12775	137765	938777	1131721	1194112	1162916	39933	2756	52486	92872	166.8	372.2	168.5	334.1	8.2	10.9	0	0	41.8	43.1	0	0	14.5	19.9	462.8	2.23	24.1	1884	49584	0	0	1338	1310	1335	6390
422	1999	2.26825	1.4321	2.08905	2.01831	1.20555	1.8157	2190.5	2217.1	45	43	5	99	49400	20194	148430	938823	1156847	1174641	1165744	31061	5796	30522	65883	185.3	387.1	160.3	363.6	8.1	11.6	0	0	31.6	41.7	0	0	17.9	26.4	450.8	2.09	22.6	3078	48716	0	0	1418	1415	1460	6840
521	1981	0.941634	0.927273	0.750779	1.10574	1.06424	0.959639	1911.2	1943.9	50	52	20	126	70844	0	96006	431295	598145	675173	636659	23776	2258	16067	42101	481.1	361.2	77.1	72.6	49.5	45.9	0	0	0	0	0	0	0	0	631.5	0.75	0	42904	67758	0	0	3012	2875	3443	14521
521	1982	1.0161	0.843558	1.059	1.21444	0.942527	1.16785	1919.2	1944.6	50	50	23	128	54012	7444	100487	635488	797431	907031	852231	27868	2952	36284	67103	511.9	542.1	99.4	101	65.2	55	0	0	0	0	0	0	0	0	718.8	1.06	0	28863	67052	0	0	2574	2650	2982	11488
521	1983	1.3243	1.05537	1.10844	1.16233	0.863184	0.996605	1843.3	1865.5	51	56	18	128	59441	2480	108341	781055	951317	884915	918116	28519	2349	10894	41763	557.9	618.4	103.3	136.8	59.6	62.9	0	0	0	0	0	0	0	0	777.5	1.11	317.7	30728	81932	0	0	2897	2667	3365	12877
521	1984	1.20565	0.938679	0.911162	1.22422	1.06157	1.10136	1753.5	1796.8	51	56	20	128	42836	9689	112071	792389	956985	964958	960972	20337	1393	17321	39052	566.2	515.9	99.2	119.6	63.6	59.7	0	0	0	0	0	0	0	0	791.3	0.91	308.5	30284	77544	0	0	2603	2758	3156	12137
521	1985	1.50444	1.2767	1.4774	1.28935	1.09221	1.23839	1842.7	1825.7	51	48	17	117	51321	6901	107786	757358	923366	880804	902085	27657	2350	14974	44981	557.4	823.5	112.6	169.4	41.2	52.6	0	0	0	0	0	0	0	0	780.6	1.48	307	26985	71134	0	0	2839	3108	3372	14112
521	1986	1.18597	0.870968	0.982191	1.29745	1.07467	1.21935	1790.6	1806.3	46	42	18	109	48079	7017	109953	655634	820684	656515	738599	8703	503	2036	11243	516.6	507.4	94.1	111.6	34.1	29.7	0	0	0	0	0	0	0.5	0.1	711	0.98	324.4	29240	69324	0	0	2894	3304	3586	13679
521	1987	1.23954	0.928395	1.27598	1.34623	1.203	1.27652	1947.9	2031.6	48	52	17	119	59097	5483	113287	529796	707663	682127	694895	9496	1290	21872	32659	537	685.2	69.3	85.9	40.5	37.6	0	0	80.4	90.6	0	0	0.3	0.4	749	1.28	309.7	26642	68567	0	0	3284	3390	3891	15715
521	1988	1.21481	0.754816	1.12327	1.40727	1.28097	1.36654	2391.4	2423.7	48	51	15	116	59763	8446	108824	483894	660927	824785	742856	16596	1083	9526	27206	433.2	486.6	54	65.6	57.1	43.1	0	0	117.7	100.5	0	0	0.2	0.1	707	1.12	490.5	61780	58159	0	0	3231	3350	3777	15287
521	1989	1.31389	1.75638	1.54188	1.44914	1.32165	1.40917	3133.3	3184.7	46	55	19	123	85677	11866	119326	846847	1063716	1171655	1117686	39091	4193	13167	46666	416.7	642.5	58.3	76.6	43.1	75.7	0	0	98.7	108.6	0	0	0.3	0.3	634.6	1.54	494.6	54453	64651	0	0	3531	3795	4186	18789
521	1990	1.39757	0.96888	1.35215	1.49193	1.405	1.44886	2886.5	2973	48	60	18	128	113376	11366	132003	872785	1129529	992166	1060848	34006	3173	48340	78908	446.4	603.6	57.6	80.5	48.2	46.7	0	0	90.9	84.1	0	0	0.4	0.3	667.8	1.35	620.6	70306	72231	0	0	3497	3922	4394	19550
521	1991	1.48913	1.28325	1.43999	1.53949	1.48607	1.50989	2595.7	2578.6	49	59	13	126	92756	9616	122122	754731	979226	771745	875486	12706	581	7751	20584	451.6	650.3	64.4	95.9	40.6	52.1	0	0	88.8	78.4	0	0	0.1	0.1	659.3	1.44	284.4	28967	63622	0	0	4017	3722	4410	20855
521	1992	1.54375	1.63511	1.42921	1.58036	1.53869	1.55513	2292.8	2331.8	49	54	14	123	45407	8530	111014	656008	820958	872453	846706	24729	784	15256	32752	425.9	608.7	80	123.5	58.1	95	0	0	109.4	126.8	0	0	1.4	0.5	689.3	1.43	257.7	30755	62074	0	0	3603	3515	3895	17718
521	1993	1.71094	1.63458	1.6291	1.61554	1.59802	1.58568	2467	2479.7	48	49	16	118	60329	14356	112501	810827	998014	1025177	1011595	25806	1561	16766	39380	514.7	838.5	64	109.5	50.9	83.2	0	0	112.6	116.8	0	0	1.1	1.4	760.3	1.63	231.1	23219	73453	0	0	3758	3808	4128	19644
521	1994	1.65074	1.6872	1.80434	1.65111	1.66096	1.6238	2184.1	2132.1	48	48	18	118	72563	20378	127793	858760	1079494	1093214	1086354	39343	2771	8429	45990	534.6	964.6	94.2	155.5	42.2	71.2	0	0	133.9	177.3	0	0	4.9	7.2	828.9	1.8	234.5	24006	85095	0	0	3735	3503	4143	20204
521	1995	1.62984	1.36142	1.48488	1.68192	1.70674	1.65646	2191.8	2242.7	46	48	16	115	78830	13003	148705	942946	1183484	1249434	1216459	38645	1998	40271	74341	535.6	795.3	69.7	113.6	45.1	61.4	0	0	175.9	142.5	0	0	18.1	20.6	868.7	1.48	303.3	30352	104051	0	0	3438	3405	3863	16955
521	1996	1.92291	1.90643	1.88249	1.70623	1.74651	1.67706	2992.9	2953.2	44	46	17	111	82261	16009	138745	1054086	1291101	1353860	1322481	49342	2993	27148	68057	512.3	964.4	92.1	177.1	51.3	97.8	0	0	161	185.9	0	0	12.7	14.7	842.1	1.88	285	33089	114773	0	0	3613	3391	4143	18338
521	1997	1.74901	2.04455	1.82606	1.72813	1.78642	1.69696	2572.5	2503.9	48	48	21	119	91674	35092	182355	1267231	1576353	1602875	1589614	56199	3499	51077	96233	602.5	1100.2	125.9	220.2	40.4	82.6	0	0	173.3	190.7	0	0	33.4	25.6	1005.9	1.83	223.5	22345	128897	0	0	3323	3110	3717	15360
521	1998	1.73105	2.03836	1.87358	1.74663	1.81673	1.71433	2265.9	2290.1	47	46	19	116	80285	28519	189700	1369288	1667792	1727073	1697433	86048	4183	32248	115573	545	1021.1	137.2	237.5	39.1	79.7	0	0	175.2	172.7	0	0	35.2	38.7	945.9	1.87	160.1	14802	145755	0	0	3101	3109	3821	15754
521	1999	1.84195	1.96633	1.81854	1.76023	1.83931	1.72437	2236.3	2263.8	47	49	21	119	81183	52784	211690	1451674	1797331	1766151	1781741	46386	1456	53647	95409	607.3	1104.4	102.5	188.8	29.7	58.4	0	0	162.3	180.7	0	0	84.1	101.1	1017.5	1.82	199.2	19191	131785	0	0	2965	2860	3409	14766
522	1981	0.507881	0.584615	0.684736	1.26074	0.657646	0.951778	2534.1	2651.4	52	68	17	138	45256	0	109195	376933	531383	607507	569445	42755	1715	20992	65462	931.6	637.9	57.1	29	52	30.4	0	0	0	0	0	0	0	0	1051.5	0.68	0	12590	101556	0	0	2053	1991	2178	8455
522	1982	0.828816	0.518727	0.900074	1.37399	0.956557	1.28171	2316.9	2391.5	51	55	21	129	33674	2646	109741	565578	711637	857536	784587	47196	4952	26645	78792	949.7	854.8	70.1	58.1	53.4	27.7	0	0	0	0	0	0	0	0	1091.3	0.9	0	10626	106852	0	0	1661	1852	2056	8012
522	1983	1.4396	0.637383	0.990645	1.34598	0.655469	1.2916	2298.3	2373.8	52	71	19	144	37933	2951	130351	765446	936682	894980	915831	39270	3145	37162	79578	1015.5	1006	50.5	72.7	53.5	34.1	0	0	0	0	0	0	0	0	1174.7	0.99	119.1	11608	105749	0	0	1908	1777	2095	8237
522	1984	1.45556	0.622951	0.755782	1.43928	0.84378	1.36524	2355.9	2438.4	51	61	18	131	29534	7739	141661	746533	925466	949573	937519	23536	1981	42785	68302	1067.9	807.1	45	65.5	79.3	49.4	0	0	0	0	0	0	0	0	1264.7	0.76	139.1	12721	98175	0	0	1780	1890	2251	7585
522	1985	1.66718	0.683084	1.34703	1.63264	1.06346	1.53447	2622.2	2592.4	51	53	26	132	34985	9373	138084	735761	918202	852036	885119	36115	5469	9755	51339	1056.1	1422.6	65.2	108.7	46.7	31.9	0	0	0	0	0	0	0	0	1276.4	1.35	218.4	11873	104066	0	0	1948	2127	2336	9496
522	1986	0.617347	0.445652	0.78538	1.90108	1.09614	1.81361	2229.8	2245.3	46	49	20	116	32488	9334	150652	560258	752732	567864	660298	7576	573	1873	10021	939.8	738.1	58.8	36.3	46	20.5	0	0	0	0	0	0	0	0	1099.7	0.79	159	13624	96519	0	0	2137	2266	2400	8309
522	1987	1.30935	0.521978	1.23302	2.08842	1.34895	2.06178	2446.4	2751.3	51	54	17	123	40065	5332	153279	428337	627013	610419	618716	5646	1114	44446	51205	992.6	1223.9	69.5	91	72.8	38	0	0	71.7	55.4	0	0	0	0	1224	1.23	62.6	6004	85737	0	0	2183	2438	2615	10998
522	1988	0.812601	0.338828	0.822723	2.4047	1.57523	2.34389	4084.5	4090.9	48	55	17	121	47443	6266	137257	413079	604045	747376	675710	13952	543	7186	21681	758.7	624.2	61.9	50.3	109.2	37	0	0	122.1	58.8	0	0	0	0	1080.5	0.82	172.3	17939	79890	0	0	2584	2797	2997	12066
522	1989	1.19293	1	1.46305	2.8956	1.87287	2.80273	6453.1	6657.9	48	52	23	123	68331	5456	133451	570273	777511	894847	836180	51660	2932	27389	70198	698.2	1021.5	62.2	74.2	37.4	37.4	0	0	96.5	104.4	0	0	0	0	921.1	1.46	255.1	30101	85784	0	0	2829	3131	3188	12596
522	1990	1.11935	0.16323	1.09753	3.41451	2.31922	3.34567	5920.3	5842.6	46	57	19	123	91725	10245	178687	676720	957377	795996	876687	35413	3734	17712	52690	837.7	919.4	79.6	89.1	58.2	9.5	0	0	109	91.7	0	0	0	0	1101.7	1.1	451.3	49546	87358	0	0	3270	3394	4072	16556
522	1991	1.40443	0.926667	1.27803	4.08855	2.78244	4.01018	4699.2	4598.8	49	56	17	123	63682	4278	148332	585379	801671	659584	730628	8085	1185	11318	20229	827.6	1057.7	72.2	101.4	30	27.8	0	0	133.6	117	0	0	0	0	1075.7	1.28	71.3	6132	84029	0	0	3312	3017	3709	16213
522	1992	1.15234	0.980247	1.09279	4.97192	3.4218	4.87894	3792.1	3819.9	51	52	18	123	27762	5738	135237	494801	663537	697273	680405	27078	287	7612	32822	775.9	847.9	76.8	88.5	40.5	39.7	0	0	152.5	179.6	0	0	0	0	1050.6	1.09	42.2	4128	87300	0	0	2743	2638	2740	11820
522	1993	1.62312	0.689453	1.46843	6.06438	4.25034	5.96089	4361.7	4354.1	50	52	22	126	35652	14539	144572	722175	916938	925804	921371	34884	858	9706	39329	978.8	1437.3	39.8	64.6	51.2	35.3	0	0	154.9	169.9	0	0	0	0	1228.8	1.47	62.5	13356	105999	0	0	3631	3796	3849	17802
522	1994	1.66348	1.04906	1.59948	7.46503	5.25026	7.34083	3161	3062.7	51	54	23	132	43746	15871	171603	676871	908091	917405	912748	63172	2712	9941	69621	1006.7	1610.2	73.1	121.6	26.5	27.8	0	0	181.2	222.9	0	0	0.4	0.4	1300.8	1.6	132.4	11424	125308	0	0	3073	2804	3084	14443
522	1995	1.4274	0.936747	1.37118	9.228	6.55073	9.09118	3129	3172.5	50	49	20	121	50544	11886	194384	726858	983671	1039862	1011767	63631	771	31402	84459	1026.2	1407.1	73	104.2	33.2	31.1	0	0	259.8	213.8	0	0	13	8.8	1413.5	1.37	70.8	5640	163555	0	0	2884	2812	3184	13868
522	1996	1.71003	1.21814	1.69284	11.452	8.18717	11.2913	5796.2	5873.7	50	58	20	131	57630	16942	191527	757688	1023786	1133110	1078448	82097	4543	36287	106188	946.4	1602.1	90.7	155.1	40.8	49.7	0	0	253.2	279.6	0	0	17.6	20.3	1362.7	1.69	101.8	8853	149373	0	0	2810	2673	3125	13919
522	1997	1.69159	1.57616	1.72498	14.2836	10.2474	14.0866	4131.1	4068.7	50	55	20	128	69305	45293	270905	1076376	1461879	1526760	1494320	65218	2088	20416	62392	1079.2	1861.6	128.4	217.2	15.1	23.8	0	0	262.6	303.3	0	0	34.5	29.9	1533.2	1.73	167.8	16383	183356	0	0	2703	2445	2704	12090
522	1998	1.79481	1.11236	1.68842	17.8578	12.875	17.6249	3523.7	3509.9	50	55	23	131	64726	34205	276078	1298050	1673060	1701837	1687448	113396	6470	36461	141978	1092.5	1844.6	80.9	145.2	26.7	29.7	0	0	297.2	279.4	0	0	29.9	36.7	1552.9	1.69	149.5	12992	190968	0	0	2570	2368	2794	12308
522	1999	1.75978	1.05882	1.59061	22.38	16.1858	22.0978	3155.8	3226.4	50	51	28	131	52519	32950	312618	1291217	1689305	1683434	1686369	69812	2179	28141	85247	1135.1	1805.5	74.1	130.4	15.3	16.2	0	0	248.9	252.4	0	0	88.4	87.5	1611.2	1.59	297.8	19787	200111	0	0	2316	2253	2301	10808
[truncated: 106 more columns]
